# Supplementary material for: Hippocampal Endoplasmic Reticulum Stress Hastens Motor and Cognitive Decline in Adult Male Rats Sustainedly Exposed to High-Sucrose Diet
Source: Antioxidants (Basel). 2022 Jul 19;11(7):1395. doi: 10.3390/antiox11071395 (PMC9311607; doi:10.3390/antiox11071395)
Supplement: Supplementary file 1 [file antioxidants-11-01395-s001.zip]

Archive with 1 entries (1 files):
- antioxidants-1797126-SI.pdf
